# Supplementary material for: High intensity, circuit-type integrated neuromuscular training alters energy balance and reduces body mass and fat in obese women: A 10-month training-detraining randomized controlled trial
Source: PLoS One. 2018 Aug 23;13(8):e0202390. doi: 10.1371/journal.pone.0202390 (PMC6107179; doi:10.1371/journal.pone.0202390)
Supplement: S1 Data — (XLSX) [file pone.0202390.s004.xlsx]

## Sheet: PHYSICAL ACTIVITY
	Age (yrs)				Sedentary (min)										Light (min)										Moderate (min)										Vigorous (min)										MVPA (min)
	C	TR	TRD		C			TR			TRD				C			TR			TRD				C			TR			TRD				C			TR			TRD				C			TR
					PRE	MID	POST	PRE	MID	POST	PRE	MID	POST		PRE	MID	POST	PRE	MID	POST	PRE	MID	POST		PRE	MID	POST	PRE	MID	POST	PRE	MID	POST		PRE	MID	POST	PRE	MID	POST	PRE	MID	POST		PRE	MID	POST	PRE	MID
1	30	31	39		1085.1	1096.3	1113.4	1217.72	1265.4	1215.5	1116	1092.1	1105		305.7	296.6	278.2	199.8	144.55	190.4	282.884	304.2	297.19		48.4	46.4	47.5	22.0493	28.65	31.4	40.9738	41.6	36.5		0.8	0.7	0.9	0.429531	1.4	2.5	0.142766	2.1	1.31		49.2	47.1	48.4	22.4788	30.05
2	32	30	41		1044.1	1062.8	1123.2	1250.06	1235.4	1234.1	1208.03	1134.4	1185		361.1	336.3	285.2	138.691	150.1	149	205.506	276.25	229.95		32.6	39.4	30.3	45.9706	48.2	51.4	26.3203	28.7	24.1		2.2	1.5	1.3	5.28233	6.3	5.5	0.142272	0.65	0.95		34.8	40.9	31.6	51.2529	54.5
3	34	32	37		1280.2	1246.6	1291.3	1198.2	1205.7	1197.1	1236.92	1221.4	1218		123	155.9	117.5	197.817	188.69	196.7	162.675	175.6	186.03		36.2	37.1	30.9	42.5639	44.5	44.81	40.2599	42.6	35.7		0.6	0.4	0.3	1.42354	1.11	1.35	0.142766	0.36	0.27		36.8	37.5	31.2	43.9875	45.61
4	36	38	36		1257.4	1181.9	1201	1287.59	1286.2	1269.4	1281.02	1264.1	1261		160.2	232.7	211.1	114.323	113.2	129.18	137.808	154.4	159.98		21.6	24.4	27	37.9419	40.4	41.2	21.024	21.3	18.7		0.8	1	0.9	0.143177	0.17	0.22	0.144	0.16	0.32		22.4	25.4	27.9	38.0851	40.57
5	37	42	35		1231.8	1265.4	1289.3	1018.6	1025.6	995.8	1235.66	1227.8	1225		162.2	123.1	101.2	389.22	381.22	398.51	160.071	171.4	177.89		44.1	49.5	47.8	32.1754	32.9	35.3	43.9843	40.6	36.8		1.9	2	1.7	0	0.28	0.39	0.282857	0.22	0.31		46	51.5	49.5	32.1754	33.18
6	31	45	30		1200.9	1252.3	1296.4	1215.82	1216.3	1201.3	1330.95	1310	1338		199.4	149.4	110.2	205.245	202.9	211.95	79.5951	98.54	75.66		39.2	37.7	32.6	18.6595	20.2	25.8	26.8894	29.2	23.9		0.5	0.6	0.8	0.280594	0.62	0.95	2.5609	2.26	2.44		39.7	38.3	33.4	18.9401	20.82
7	35	31	33		1182.5	1295.1	1312.4	1254.95	1242.8	1235.7	1192.79	1181.7	1240		214.9	104.4	90.1	152.122	163.5	165.47	193.831	204.7	205		41.3	39.6	35.9	32.9307	33.5	37.6	37.9419	40.4	35.3		1.3	0.9	1.6	0	0.18	1.23	0.143177	0.17	0.3		42.6	40.5	37.5	32.9307	33.68
8	34	32	45		1265.3	1281.4	1269.7	1239.7	1219.7	1211.6	1304.54	1276.5	1298		144.9	124.5	139	173.782	198.07	199.23	100.921	126.25	108.71		29.2	33.4	30.9	26.231	21.8	28.8	34.2391	36.9	32.8		0.6	0.7	0.4	0.28512	0.43	0.37	0.300343	0.35	0.49		29.8	34.1	31.3	26.5162	22.23
9	35	35	36		1324.8	1367.1	1402.4	1273.27	1268.9	1263.4	1168.26	1160.2	1175		94.6	49.2	18.4	142.958	145.6	147.22	214.084	227.5	211.49		20.3	23.6	18.9	23.4811	24.8	28.3	57.3711	51.9	53		0.3	0.1	0.3	0.286354	0.71	1.08	0.285429	0.4	0.51		20.6	23.7	19.2	23.7674	25.51
10	37	42	35		1316.1	1302.6	1387.3	1172.05	1181.3	1192.7	1161.33	1174.3	1172		106.4	118.7	31.6	242.037	231.8	216.16	220.736	207.1	212.42		17.2	18.3	20.7	25.7719	26.6	30.4	57.6535	58.1	55.2		0.3	0.4	0.4	0.143177	0.29	0.74	0.284709	0.53	0.38		17.5	18.7	21.1	25.9151	26.89
11	41	34	40		1185.7	1016.2	1111.4	1306.67	1300.7	1292.8	1113.78	1099.8	1097		206.5	379.8	283.2	107.564	111.9	117.03	289.066	300.9	310.48		46.7	43.2	44.5	25.6238	26.5	29.2	35.8733	37.9	31.3		1.1	0.8	0.9	0.142354	0.88	0.97	1.28119	1.39	1.22		47.8	44	45.4	25.7661	27.38
12	30	43	42		1203.5	1276.9	1464.3	1190.08	1195.3	1168.4	1271.38	1281.6	1288		196.9	130.5	-55.3	212.764	203	225.4	154.512	139.1	138.65		39.1	32.3	30.7	37.0121	41.4	45.3	13.968	18.2	12		0.5	0.3	0.3	0.142354	0.3	0.36	0.144	0.91	1.35		39.6	32.6	31	37.1545	41.7
13	42	37	37		1293.4	1300.7	1308.4	1283.45	1289.7	1253.6	1187.94	1205.3	1193		121.4	109.6	107.4	139.6	128.6	155.91	185.768	171.1	187.19		24.5	29.2	23.8	16.8051	21.4	30.2	60.9935	58	54.6		0.7	0.5	0.4	0.142416	0.27	0.29	5.29755	5.61	5.21		25.2	29.7	24.2	16.9475	21.67
14	39	38	30		1321.4	1286.4	1356.5	1316.44	1296.7	1300.8	1045.14	1038.4	1039		102.2	138.6	64.5	91.9728	99.9	102.3	297.427	307.1	210.2		16.2	14.9	18.7	26.6049	28.2	31.7	95.8571	92.7	89.2		0.2	0.1	0.3	4.97952	5.16	5.2	1.57269	1.8	1.6		16.4	15	19	31.5844	33.36
15	38				1192.3	1276.5	1237.3								204.2	119.3	161.5								41.7	42.6	39.3								1.8	1.6	1.9								43.5	44.2	41.2
16	32				1161.7	1015.8	1195.3								236.3	385.4	200.3								40.7	37.3	43								1.3	1.5	1.4								42	38.8	44.4
17	31				1125.6	1149.8	1176								260.4	233.9	207.6								50.7	53.6	52.8								3.3	2.7	3.6								54	56.3	56.4
18	44				1204.8	1241.2	307.4								210	170.9	110.2								25.1	27.5	30.2								0.1	0.4	0.2								25.2	27.9	30.4
19	41				1184.2	1139.7	1156.1								226.2	267.2	247.9								28.8	32.6	35.3								0.8	0.5	0.7								29.6	33.1	36
20	40				998.3	1012.7	1026.3								371.5	359.7	342.3								68.1	65.7	69.1								2.1	1.9	2.3								70.2	67.6	71.4
21	38				1256.7	1264.6	1192.1								161.1	149.8	224.1								21.4	24.5	22.9								0.8	1.1	0.9								22.2	25.6	23.8
MEAN	36.0476	36.4286	36.8571	#REF!	1205.51	1206.29	1200.83	1230.33	1230.69	1216.59	1203.84	1190.54	1202.43	#REF!	198.529	196.929	156.01	179.135	175.931	186.033	191.777	204.581	193.631		34.9095	35.8476	34.8952	29.5587	31.3607	35.1007	42.3821	42.7214	38.5071	#REF!	1.04762	0.938095	1.02381	0.977177	1.29286	1.51071	0.908903	1.20786	1.19	#REF!	35.9571	36.7857	35.919	30.5358	32.6536
SD	4.17703	5.04921	4.31201	#REF!	88.3578	108.759	232.095	75.2014	70.9073	74.5251	80.0968	80.0991	83.1206	#REF!	77.9874	101.959	101.585	74.8678	71.3391	72.2153	66.4979	69.4083	63.4908	#REF!	13.098	12.1183	12.5327	8.80093	9.06176	7.77617	20.686	18.7287	19.4994	#REF!	0.807229	0.69172	0.842558	1.79498	1.92836	1.73277	1.4578	1.46191	1.32339	#REF!	13.6442	12.6353	13.1681	9.64985	9.92136
[truncated: 53 more columns]

## Sheet: ANTHROPOMETRICS
Code	Body Mass (kg)										Body Height (m)										BMI (kg/m2)										Body Fat (%) - DXA										Fat mass (kg)
	C			TR			TRD				C			TR			TRD				C			TR			TRD				C			TR			TRD				C			TR			TRD
	PRE	MID	POST	PRE	MID	POST	PRE	MID	POST		PRE	MID	POST	PRE	MID	POST	PRE	MID	POST		PRE	MID	POST	PRE	MID	POST	PRE	MID	POST		PRE	MID	POST	PRE	MID	POST	PRE	MID	POST		PRE	MID	POST	PRE	MID	POST	PRE	MID	POST
1	88	90	90	90	85.5	81.8	77.7	75.5	77.16	77.16	1.6	1.6	1.6	1.62	1.62	1.62	1.57	1.57	1.57		34.375	35.1562	35.1562	34.2936	32.5789	31.169	31.5226	30.63	31.3035		42.3	42.6	42.7	50.3	47.7	46.2	49.7	49.5	48.63	48.63	37.224	38.34	38.43	45.27	40.7835	37.7916	38.6169	37.3725	37.5229
2	77	78	80	74.5	73.5	73.5	82.3	79.9	83.3	83.3	1.7	1.7	1.7	1.69	1.69	1.69	1.76	1.76	1.76		26.6436	26.9896	27.6817	26.0845	25.7344	25.7344	26.569	25.7942	26.8918		38.9	39.5	40.4	47.7	43.8	43.5	43.6	41.9	43.43	43.43	29.953	30.81	32.32	35.5365	32.193	31.9725	35.8828	33.4781	36.1772
3	78	78	79	68.5	63.5	63.5	80.5	80.5	81.2	81.2	1.55	1.55	1.55	1.62	1.62	1.62	1.55	1.55	1.55		32.4662	32.4662	32.8824	26.1012	24.196	24.196	33.5068	33.5068	33.7981		35.7	36	36.8	44.5	37.8	37	50.1	48.7	50.56	50.56	27.846	28.08	29.072	30.4825	24.003	23.495	40.3305	39.2035	41.0547
4	85	84	86	79.9	71.5	71	79.3	70.7	73	73	1.73	1.73	1.73	1.64	1.64	1.64	1.67	1.67	1.67		28.4005	28.0664	28.7347	29.707	26.5839	26.398	28.4341	25.3505	26.1752		47	47.5	48	49.2	45	43.9	43.6	39.2	40.06	40.06	39.95	39.9	41.28	39.3108	32.175	31.169	34.5748	27.7144	29.2438
5	75	77	78	82.5	79	78.6	75	75	76	76	1.63	1.63	1.63	1.7	1.7	1.7	1.58	1.58	1.58		28.2284	28.9811	29.3575	28.5467	27.3356	27.1972	30.0433	30.0433	30.4438		44.6	44.9	45	49.2	47.4	46.5	47.9	46.6	48	48	33.45	34.573	35.1	40.59	37.446	36.549	35.925	34.95	36.48
6	78	80	82	74.5	70.5	69.5	91	89	92	92	1.6	1.6	1.6	1.65	1.65	1.65	1.63	1.63	1.63		30.4687	31.25	32.0312	27.3646	25.8953	25.528	34.2504	33.4977	34.6268		51.8	52	52.2	51.6	47.1	46	52.5	51.9	53	53	40.404	41.6	42.804	38.442	33.2055	31.97	47.775	46.191	48.76
7	70	72	74	68.7	65.7	65.7	70.3	68.9	69.5	69.5	1.65	1.65	1.65	1.62	1.62	1.62	1.65	1.65	1.65		25.7117	26.4463	27.1809	26.1774	25.0343	25.0343	25.8219	25.3076	25.528		55.1	55	56.3	44.8	40	39	44	43.2	44	44	38.57	39.6	41.662	30.7776	26.28	25.623	30.932	29.7648	30.58
8	76	76	77	77.2	74.5	73.5	85.5	82	82.666	82.666	1.68	1.68	1.68	1.71	1.71	1.71	1.65	1.65	1.65		26.9274	26.9274	27.2817	26.4013	25.4779	25.1359	31.405	30.1194	30.364		47.3	47.4	47.9	43.8	39.9	37	49.2	47.9	48.83	48.83	35.948	36.024	36.883	33.8136	29.7255	27.195	42.066	39.278	40.3658
9	95	90	88	68	63	62	68	65.3	64	64	1.7	1.7	1.7	1.62	1.62	1.62	1.6	1.6	1.6		32.872	31.1419	30.4498	25.9107	24.0055	23.6244	26.5625	25.5078	25		36.4	36.6	37.2	45.9	38.8	37.8	47.8	45.8	45.7	45.7	34.58	32.94	32.736	31.212	24.444	23.436	32.504	29.9074	29.248
10	76	76	77	90.2	79.5	78.5	69	66	65.4	65.4	1.67	1.67	1.67	1.69	1.69	1.69	1.6	1.6	1.6		27.2509	27.2509	27.6095	31.5815	27.8352	27.485	26.9531	25.7812	25.5469		39	39.7	40.5	48.5	42.5	39.9	42.4	38.7	38.5		29.64	30.172	31.185	43.747	33.7875	31.3215	29.256	25.542	25.179
11	77	78	76	97.5	96	95	70	66	67.333	67.333	1.6	1.6	1.6	1.77	1.77	1.77	1.67	1.67	1.67		30.0781	30.4687	29.6875	31.1213	30.6425	30.3233	25.0995	23.6652	24.1432		57.1	57.6	58.3	53.2	50	48.9	38	33.8	36.73	36.73	43.967	44.928	44.308	51.87	48	46.455	26.6	22.308	24.7314
12	92	90	91	85	87.5	87.5	89	85	86.333	86.333	1.6	1.6	1.6	1.67	1.67	1.67	1.68	1.68	1.68		35.9375	35.1562	35.5469	30.478	31.3744	31.3744	31.5334	30.1162	30.5885		52.6	52.8	53	46.9	45.9	44.5	48.1	47.5	48.03	48.03	48.392	47.52	48.23	39.865	40.1625	38.9375	42.809	40.375	41.4657
13	81	82	80	64	61	60	85.8	85.45	87.83	87.83	1.62	1.62	1.62	1.6	1.6	1.6	1.68	1.68	1.68		30.8642	31.2452	30.4832	25	23.8281	23.4375	30.3997	30.2757	31.1189		49.5	49.5	50.1	48.4	45.1	44.4	47.3	43.7	44.1	44.1	40.095	40.59	40.08	30.976	27.511	26.64	40.5834	37.3417	38.733
14	103	100	102	72	68.2	67.8	71.5	67.5	68.5		1.75	1.75	1.75	1.68	1.68	1.68	1.66	1.66	1.66		33.6327	32.6531	33.3061	25.5102	24.1638	24.0221	25.9472	24.4956	24.8585		53.2	53.6	54.8	41.4	36.5	34	42.6	34.9	37.16	37.16	54.796	53.6	55.896	29.808	24.893	23.052	30.459	23.5575	25.4546
15	75	77	75								1.63	1.63	1.63								28.2284	28.9811	28.2284								41.9	42.2	43.3								31.425	32.494	32.475
16	82	80	81								1.68	1.68	1.68								29.0533	28.3447	28.699								44.4	44.8	45.4								36.408	35.84	36.774
17	70	70	73								1.58	1.58	1.58								28.0404	28.0404	29.2421								58.3	58.9	59.4								40.81	41.23	43.362
18	89	90	90								1.69	1.69	1.69								31.1614	31.5115	31.5115								47.3	47.6	48.2								42.097	42.84	43.38
19	74.5	75	75								1.67	1.67	1.67								26.713	26.8923	26.8923								42.1	42.3	43.3								31.3645	31.725	32.475
20	73	74	75								1.59	1.59	1.59								28.8754	29.271	29.6665								47.5	47.9	48.1								34.675	35.446	36.075
21	69	71	70								1.65	1.65	1.65								25.3444	26.079	25.7117								48.4	50.7	51.3								33.396	35.997	35.91
MEAN	80.1667	80.381	80.9048	78.0357	74.2071	73.4214	78.2071	75.4821	76.7301		1.64619	1.64619	1.64619	1.66286	1.66286	1.66286	1.63929	1.63929	1.63929		29.5844	29.6819	29.8734	28.1627	26.7633	26.4757	29.1463	28.1494	28.5991		46.6857	47.1	47.7238	47.5286	43.3929	42.0429	46.2	43.8071	44.7664		37.3805	37.8214	38.5922	37.2644	32.4721	31.1148	36.3082	33.356	34.6426
SD	8.89007	7.69725	7.71949	9.92205	10.2842	10.0313	7.7883	8.19708	9.03133		0.052676	0.052676	0.052676	0.0471379	0.0471379	0.0471379	0.0553957	0.0553957	0.0553957		2.95453	2.71789	2.69448	2.83225	2.8778	2.72131	3.04058	3.3606	3.52836		6.51539	6.53422	6.52571	3.22095	4.1911	4.50977	3.91663	5.51089	5.125		6.5331	6.23961	6.45449	6.66549	7.12864	6.90441	6.02297	7.09054	7.32461

## Sheet: PERFORMANCE
Code	1RM LEG PRESS (kg)										VO2max (mL/kg/min)
	C			TR			TRD				C			TR			TRD
	PRE	MID	POST	PRE	MID	POST	PRE	MID	POST		PRE	MID	POST	PRE	MID	POST	PRE	MID	POST
1	115	120	120	140	175	200	140	175	175		23.6	23.5	23	27.2	34	35.5	25.8	29.5	27.5
2	100	100	105	125	130	160	105	130	130		25.1	27.3	26.4	28.2	35.3	36.9	24.7	27	25.1
3	90	95	90	120	120	130	150	185	172.5		30.8	29.7	31.3	31.4	39.3	41	20.8	24.9	23.2
4	135	135	135	125	130	140	135	150	150		25.6	26.7	24.8	24	29.9	31.2	23.3	27.9	26
5	165	160	160	140	150	160	110	130	130		20.9	19.5	20.4	22.9	28.3	29.5	26.5	31.8	29.6
6	145	145	145	117	139	139	145	145	145		23.7	23.3	24.1	24.2	30.3	31.6	31.7	36.7	34.2
7	170	165	160	110	150	170	115	120	120		26.4	26	25.1	24.7	30.9	32.3	26.3	30.2	28.1
8	150	150	155	125	140	140	160	179	179		24.8	24.3	23.8	31.2	35.7	37.3	29.8	34.1	31.7
9	145	145	150	105	130	150	110	117	115		32.6	31.7	31.1	36.5	41.9	42.1	26.5	30.4	28.5
10	165	160	170	165	200	240	130	140	138.5		28	28.3	27.4	23.2	26.7	27.9	30.7	35.2	32.8
11	180	170	175	110	135	150	130	140	140		20.9	20.5	20.5	20.5	25.6	26.7	31.2	35.8	33.3
12	155	155	160	160	170	170	150	160	160		25.5	25.1	24.9	23.3	29.1	30.4	26.6	30.7	28.6
13	140	145	145	77	93	105	150	185	185		26.3	25.7	25.1	25.4	30.4	31.7	29.9	34.3	31.9
14	125	125	125	125	150	165	110	120	120		27.9	27	27.2	22.1	27.4	28.6	29.8	34.2	31.8
15	130	140	145								31.4	30.5	30.7
16	150	140	145								27	26.1	25.8
17	165	155	160								22.9	22	21.6
18	95	100	105								25.4	24.6	24.4
19	115	110	115								29.2	28.9	28.6
20	75	80	80								27.8	27.5	27.2
21	100	105	100								23.3	23	23.6
MEAN	133.81	133.333	135.476	124.571	143.714	158.5	131.429	148.286	147.143		26.1476	25.7714	25.5714	26.0571	31.7714	33.05	27.4	31.6214	29.45
SD	29.6608	26.0928	27.5184	22.3872	25.9687	32.2961	18.5461	24.634	23.6403		3.16727	3.17225	3.12364	4.40432	4.82405	4.78921	3.22586	3.5659	3.30914

## Sheet: TRAINING DATA
Code	MEAN HEART RATE (beats/min)								MEAN HEART RATE (% max)								MAX HEART RATE (beats/min)								LACTATE (mM)																						MEAN MINUTE VENTILATION (L/min)
	TR				TRD				TR				TRD				TR				TRD				TR												TRD										TR
	Phase 1	Phase 2	Phase 3	Phase 4	Phase 1	Phase 2	Phase 3		Phase 1	Phase 2	Phase 3	Phase 4	Phase 1	Phase 2	Phase 3		Phase 1	Phase 2	Phase 3	Phase 4	Phase 1	Phase 2	Phase 3		Phase 1			Phase 2			Phase 3			Phase 4			Phase 1			Phase 2			Phase 3				Phase 1	Phase 2	Phase 3
																									Pre	Mid	Post	Pre	Mid	Post	Pre	Mid	Post	Pre	Mid	Post	Pre	Mid	Post	Pre	Mid	Post	Pre	Mid	Post
1	126	136	165	169	137	119	127		69.1892	75.6757	91.27	92	96.5517	82.069	88.9655		170	174	181	182	163	164	181		1.6	7.4	8	1.4	11.1	11.6	0.75	10.1	10.6	1.3	10.7	10.8	2.24	8.1	7.9	1.8	10.5	10.8	1.5	12.1	11.6		59	63	66
2	127	135	159	163	108	121	127		70.4918	75.9563	88.98	91	72.3684	79.6053	85.87		166	172	177	178	142	145	155		1.4	7.9	8.1	1.2	11.6	11	1.38	14.3	14.9	1.7	15.1	15.6	1.7	8.1	8.5	1.5	12.3	11.6	2.3	13.6	13.1		63	70	79
3	112	133	150	153	102	120	128		62.5	75.2747	83.9	85	69	80	86.6667		184	169	173	176	133	141	148		2.41	9.78	12.1	2	12.5	11.5	1.7	13	12.5	2.3	13.6	12.9	1.3	7.6	8.7	1.6	11.9	11.8	1.3	11.8	11.7		58	62	68
4	126	117	128	131	106	120	133		89.2	80.6897	88.2759	90	67.2	77.5	85.5		147	140	150	154	146	147	153		1.09	6.86	7.5	1.5	12	10.9	1.3	11.5	11.1	1.2	10.9	10.7	2.1	9.3	9.1	1.8	12.4	11.8	1.7	14.1	13.7		52	56	65
5	114	155	138	143	113	148	131		69.05	95.2663	82.8402	83	72.327	95.5975	84.5		145	169	171	174	143	164	155		1.2	7.5	9.4	1.5	12	11	1.3	12.2	11.4	1.5	12.4	11.5	1.1	9	9.7	1.52	11.5	11.2	1.2	13.5	12.1		59	65	73
6	120	131	146	149	115	122	133		71.1765	79.4118	87.0588	87	74.5223	77.707	87.5		154	158	163	167	132	144	154		1.9	8.3	8.8	1.8	12.4	12	1.5	12	10.3	1.4	11.5	10.6	1.2	7.4	8.4	1.6	10.4	10.5	1.1	12.7	12.9		59	72	78
7	118	164	151	155	111	125	142		67.7778	93.3333	85.5	85	66.4671	77.2455	88.2		159	183	186	189	142	152	159		2.1	8.6	9.3	1.2	12.3	12.4	1.5	12.7	11.6	1.7	12.2	11.7	1.3	8.2	8.3	1.3	11.8	11.9	1.3	11.7	10.6		51	55	70
8	129	161	150	154	118	129	137		74	92.6966	86.5	87	73.913	82.6087	87.5		155	180	178	181	148	151	156		2	8.8	9.9	1.4	10.9	10.8	1.8	11.6	11.8	2.2	11.7	11.8	1.2	7.7	7.8	1.4	11.1	10.4	1.4	12.2	11.4		60	63	79
9	117	123	171	172	119	140	151		70.2381	76.1905	101.786	100	65.5914	77.4194	83.5		141	147	179	182	163	167	172		1.3	7.7	9	1.8	10	13.4	1.4	15.5	12.5	1.1	15.8	12.6	1.3	6.8	9.7	1.6	11.7	11.2	1.2	14.2	12.5		70	77	67
10	143	125	136	140	119	130	168		93.5897	73.86	87.8205	87.5	69.7674	77.907	97.6744		163	153	162	165	150	161	182		1.1	7.43	8.6	1.4	11.2	11.4	0.8	11.9	12.1	1.4	12.1	12.2	1.7	8.1	8	1.7	11.2	10.3	0.935	8.8	6.8		46	57	66
11	119	127	146	147	116	126	142		68	74.8571	84.5	84	71.5	76.4706	83.5294		158	162	165	169	143	149	156		2.2	9.3	10.7	1.6	12.1	12.5	1.4	12.6	11.4	1.5	13.1	11.6	1.6	9.4	10.8	1.5	10.9	9.9	1.2	11.1	10.6		61	67	72
12	116	121	140	141	105	118	135		73.2	75.69	86.1	87.5	69.5	77.1242	88.2353		142	150	154	158	132	144	147		1.8	7.6	8.8	1.7	12.8	11.6	1.5	11.9	12.6	1.7	11.7	12.2	1.3	6.9	7.7	1.6	12.1	12.1	1.1	12.5	12.8		51	60	66
13	127	136	145	148	115	126	139		72.8	76.3	81.6	82	68.0233	75.5814	83.1395		157	165	172	175	140	151	165		1.7	6.8	8.3	0.9	11.6	11.1	1.3	11.7	12.1	1.6	11.9	12.1	1.4	7.2	9.1	1.3	10.4	10.8	0.9	10.8	11.5		50	58	69
14	126	131	148	150	114	124	144		73.5	74.4	83.7	84	68.5	75.2941	85.2941		151	156	162	165	151	155	161		1.5	7.2	8.9	1.4	11.9	10.6	1.3	10.8	11.1	0.8	11.2	11.5	2.3	9.6	10.7	2	11.4	10.6	1.9	13.7	12.4		53	63	71
MEAN	122.857	135.357	148.071	151.071	114.143	126.286	138.357		73.1938	79.9716	87.1308	87.5	71.8023	79.4378	86.8625	#DIV/0!	156.571	162.714	169.5	172.5	144.857	152.5	160.286	#DIV/0!	1.66429	7.94071	9.1	1.48571	11.7429	11.5571	1.35214	12.2714	11.8571	1.52857	12.4214	11.9857	1.55286	8.1	8.88571	1.58714	11.4	11.0643	1.35964	12.3429	11.6929	#DIV/0!	56.5714	63.4286	70.6429
SD	7.99863	14.6267	11.3711	11.276	8.48399	8.4801	11.0496		8.30696	7.70873	4.95642	4.66575	7.62474	5.13383	3.64801	#DIV/0!	11.7389	12.6942	10.5229	9.93634	9.81253	8.47394	11.0065	#DIV/0!	0.422296	0.89759	1.18387	0.285164	0.744946	0.783203	0.287005	1.35784	1.12299	0.396967	1.507	1.24336	0.40273	0.921537	1.01819	0.194953	0.679366	0.692384	0.38465	1.4862	1.67491	#DIV/0!	6.34537	6.36957	4.97079
[truncated: 76 more columns]
